# Supplementary material for: Ndr kinases regulate retinal interneuron proliferation and homeostasis
Source: Sci Rep. 2018 Aug 22;8:12544. doi: 10.1038/s41598-018-30492-9 (PMC6105603; doi:10.1038/s41598-018-30492-9)
Supplement: Supplementary file 1 — Supplementary Tables [file 41598_2018_30492_MOESM1_ESM.xlsx]

## Sheet: Table S1
Léger et al.	Ndr kinases regulate retinal interneuron proliferation and homeostasis
Table S1. Genotyping primers
Name
A- Ndr2 KO
Post-cre F	GTA TCG GCG GAA TTC CAG CTG AGC G
Post-cre R	CAG TCC TGT GAG CTT TCT TTA ACC CCG
WT F	AGAATAATGGCAGGTGATTTGGCCC
WT R	CTGCAGCTTTAACCTTCACTGGAGC
B- Ndr1 Crispr-Cas9
Ndr1 exon 4.c sgRNA	TAATACGACTCACTATATGTTTCCTTCCGAGCGTGCGGTTTTAGAGCTAGAAATAGCAAG
Ndr1 exon 6 sgRNA	TAATACGACTCACTATATGTCACGCTCCGCACGAATGGTTTTAGAGCTAGAAATAGCAAG
constant primer	AAAAGCACCGACTCGGTGCCACTTTTTCAAGTTGATAACGGACTAGCCTTATTTTAACTTGCTATTTCTAGCTCTAAAAC
C- Ndr1 indel detection
HRMT Ndr1 exon4 F	CTG CAC AAG ACA GAT AGG AGT TGG TTT CAG
HRMT Ndr1 exon4 R	CTC AAA ATC TTC CAG TCC AAG CCT TGT TCT
Seq Ndr1 exon4.1 F	GTG GTG AAT GAA TGC TAG TAT GTA CTG GTC TTG
Seq Ndr1 exon4.1 R	CGG GAT CAC ACA GTT GAT GCC AAC TTG GGC TAC
Seq Ndr1 exon4.2 F	GTGTGGCTTGCTCGTTATGTC
Seq Ndr1 exon4.2 R	TCAAGACAGGCTCTCCCTAGC
HRMT Ndr1 exon6 F:	CAG TTT ACA GCA GAG CAA GGC TTG TCA TTA ATC AAA TGC
HRMT Ndr1 exon6 R:	CCT GAA AAC TAT AGA ACA TTT TCA CAA CCC ACA AAC TGT CTG CC
Seq Ndr1 ex6.1 F:	CCA GGT TTC TGT CAC CAA AGA GGG CTC
Seq Ndr1 ex6.1 R:	GAA AAA TAA ATA GAA GAC CTG TCC ACC TGA AAT GGC GA
Seq Ndr1 ex6.2 F:	CAG TTT CAA GGT GGT CAG TGT GTG TTA GCA GAA C
Seq Ndr1 ex6.2 R:	CGG ACC TAG AAC AGA CAC AGA AAG CAG TTC TGT G
E- Ndr1 KO
Ndr1_i3e4ie_M2	LGC company

## Sheet: Table S2
Table S2. Antibodies
Primary antibodies
Antigen	Host	Company	Reference #	IHC concentration	WB concentration
AAK1	rabbit polyclonal	Bethyl	A302-145-T	1/100	WB: 1:1000
AAK1	rabbit polyclonal	Bethyl	A302-146-T	1/100	-
Active Caspase3	rabbit polyclonal	Promega	#G7481	1/100	-
Calbindin-D	mouse monoclonal	Sigma-Aldrich	C8666	1/250	-
Calretinin	goat polyclonal	Chemicon	AB1550	1/2500	-
Cyclin A	rabbit polyclonal	Santa Cruz	sc-751	1/100	-
GAD65	rabbit polyclonal	Chemicon	AB5082	1/2000	-
GS	mouse monoclonal	BD Transduction	610517	1/1000	-
HH3	rabbit polyclonal	Abcam	ab1791	1/2000	-
HuC/D	mouse monoclonal	Invitrogen	A21271	1/100	-
Ki67	rabbit polyclonal	Thermo Fisher	RB-9043-P1	1/100	-		ouse Monoclonal Antibody
Ndr1/2 (E-2)	mouse monoclonal	Santa Cruz	sc-271703.	-	1/1000
Ndr-2	rabbit polyclonal	YenZym Antibodies	YZ5394	1/100	1/300		Manufacturer: Invitrogen A21271
Nestin	mouse monoclonal	Abcam	ab11306	1/100	-
Pax-6	mouse monoclonal	DSHB	AB_528427	1/100	1/1000
PcnA	mouse monoclonal	Millipore	MAB421	1/100	-
pHH3	rabbit polyclonal	Millipore	06-570	1/500	-
PKCa	mouse monoclonal	BD transduction	610107	1/100	-
Rhodopsin	mouse monoclonal	Millipore	MAB5316	1/500	1/1000
Syntaxin1 (HPC-1)	mouse monoclonal	Santa Cruz	sc-12736	1/200	-
TUNEL		Roche	11 767 291 910	1x	-
Secondary antibodies
Antigen	Host	Company	Reference #	IHC concentration	WB concentration	Fluorophore
anti-Guinea Pig IgG (H+L)	goat polyclonal	ThermoFisher Sc.	A-11073	1/200	-	Alexa 488
anti-Goat IgG (H+L)	donkey	ThermoFisher Sc.	A-11057	1/200	-	Alexa 568
anti-Mouse IgG (H+L)	goat polyclonal	ThermoFisher Sc.	A-11029	1/200	-	Alexa 488
anti-Mouse IgG (H+L)	goat polyclonal	ThermoFisher Sc.	A-11004	1/200	-	Alexa 568
anti-Mouse IgG (H+L)	donkey polyclonal	ThermoFisher Sc.	A-21202	1/200	-	Alexa 488
anti-Rabbit IgG (H+L)	donkey polyclonal	ThermoFisher Sc.	A-21206	1/200	-	Alexa 488
anti-Rabbit IgG (H+L)	goat polyclonal	ThermoFisher Sc.	A-11036	1/200	-	Alexa 568
anti-Mouse	goat polyclonal	LICOR	926-68070	-	1/10 000	IRDye 680RD
anti-Rabbit	goat polyclonal	LICOR	926-32211	-	1/10 000	IRDye 800CW
anti-Rabbit	donkey polyclonal	LICOR	926-68074	-	1/10 000	IRDye 680RD
anti-Mouse	donkey polyclonal	LICOR	925-32212	-	1/10 000	IRDye 800CW

## Sheet: Table S3
Table S3. RT-qPCR primers
Name	Sequence
GAPDH F:	CTGAGGACCAGGTTGTCTCC
GAPDH R:	GCCTCTCTTGCTCAGTGTCC
Ndr1 ex4 F:	GACCTGGGAGGGGAGAAGGAACCACTAGAGCATGC
Ndr1 ex5 R:	CCATGTGGTGGCTGGGAATTGAGCAGGCAG
Ndr1 ex13 F:	AAGCCCACAGTGACCACAAG
Ndr1 ex14 R:	TGTACGAAGGTATGGCCCCC
Ndr2 ex5 F:	CGGCTGGTCCAGAAGAAAGACACGGGG
Ndr2 ex6 R:	CCACCAAAATGTCCCTTTCTGCTCGG
Ndr2 ex7 F:	TTGGTACTTTGTCTTTCTCAGGT
Ndr2 ex7 R:	GTGAATTGCATCTATCGCCAAG
Ndr2 ex13 F:
Ndr2 ex14 R:
Aak1 F:	GCCTCCCATCTCAAACGGAA
Aak1 R:	AGTGCTATGGGGGCAAACTC
Actc1 F:	ATGTCCTATCTGGAGGCACCACCATG
Actc1 R:	CAC ATT TGC TGG AAG GTG GAC AGA GA
Actn2 F:	AGGTGTGAGTTGCACCAGG
Actn2 R:	ATGATCCAGGAGGAGGAGTG
Anxa R1:	CTTCAAGGGAGGCTCTCAGC
Anxa2 F1:	GCTGAGCTTGCACAGGATTT
Aqp5 F:	ACT TCA CCG GCT GTT CCA TGA ACC CAG
Aqp5 R:	CAA GTA GAA GTA GAG GAT TGC AGC CAG GA
Atp2a1 F:	AGCCAGTGATGGAGAACTCG
Atp2a1 R:	CACCACCAACCAGATGTCAG
Atp5e F:	TCTGGGAAAACCGGATGTAG
Atp5e R:	GCTACTCTGAAGCGACCCAG
Ckm F:	ACG AGC ACC TGG GCT ACG TGC TCA CCT G
Ckm R:	CTT GCT CAG GTT CGC CAG CTT CAC GTG CA
Cox6b F:	GATCTTCCCAGGAAATGTGC
Cox6b R:	ATGTCTCCGTGTGTGAGTGG
Crygc F:	TCTCATACAGCCGCATTCTG
Crygc R:	TGACTACCAGCAGTGGATGG
Cryge F:	GTCGTCTGTGATCTCCACCA
Cryge R:	CTACCAGCAGTGGATGGGTT
Cryge F1:	CCTGTAGTCCTCTCGCTCGT
Cryge R1:	CTACCAGCAGTGGATGGGTT
Crygf F:	CCTCTCGCTCGTAGATCCTG
Crygf R:	TGACTACCAGCAGTGGATGG
KRT5 F:	CTGAGTGGGGAAGGAGTTGGACC G
KRT5 R:	CAAGGCCACCGCCAAAGCCACTG
Mip F1:	CATAGAGTAGGCTGCCCAGG
Mip R1:	CTCCTTTGCTCCTGCCATC
Myh2 F:	TGCGGAACTTGGATAGATTTG
Myh2 R:	TTGGTGGATAAACTCCAGGC
Myh4 F:	TGAGGAACAATCCAATGTCAACCTGGCCAAG
Myh4 R:	CACCCGCAGCTTGTTGACCTGGGAC
Ndufa1 F:	ATCGCGTTCCATCAGATACC
Ndufa1 R:	GTCCACTGCGTACATCCACA
Ndufa2 F:	CTGCATGGCTCTGGTTACCT
Ndufa2 R:	GAATGCTCGGAGGTGCAG
Ndufb7 F:	CTGGGCATCCATCATCTCTT
Ndufb7 R:	CCCGAGAAGATACCCAGCTT
Ndufs6 F:	CACAGGCTGTTGTGCTATCAA
Ndufs6 R:	GGCCAGGTGTATGATGAAAAA
Nlgn2 F:	GACCGGTTTCTTCCCAGAGT
Nlgn2 R:	AACCTCTACGTGCCCACTGA
Pclo F:	GGCATTTTGTCCATATCTCCA
Pclo R:	GTGGATTTAACCCAACGCC
Perp F1:	GGCGAAGAACGAGAGAATGA
Perp R1:	TGCCAGAGCCTCATGGAGTA
S100A6 R:	CAGCATCCTGCAGCTTGGAGCCA
S100A6 F:	TCTCGTGGCCATCTTCCACAAGTAC
Shank 2 F:	GGCAAATGTCATTAGTGAGCTAAA
Shank 2 R:	GCTCCGTGTACCTGAGACG
Shank1 F:	ATCAGTGCAAGTGAGAGTCCTG
Shank1 R:	GAAAGAAGGCCGGTCATAACT
Tnnt3 F:	TGCCAAGAGGAGAGCTGAAGATGACATG
Tnnt3 R:	CCA GGT AGC TGC TGT AGT TGG CAC CCA
Tnr F:	AATTTCTTGGGTCAGGGAGG
Tnr R:	GAACCGACTGTGCTAAGGCT
Uqcrh F:	GGGGGTCCACTAGTTCTTCC
Uqcrh R:	CTCCCGACATGGGACTAGAG

## Sheet: Table S4
Table S4. Comparative RNA-seq data from Ndr2 KO retinas
Upregulated
Gene Symbol	Gene Name	LogFC RNA seq	FC RT-qPCR Ndr2-/- / WT	FC RT-qPCR Ndr1-/- / WT
Cryge	Gamma-Crystallin E-related	5.56262	2.939	na
Krt5	Keratin 5	4.71722	-3.7921	na
Gsto1	Glutathione S-Transferase Omega 1	4.57205	na	na
Crygf	Gamma-Crystallin F-related	4.54125	2.43	-10.2557
Crybb3	Beta-Crystallin B3	3.0423	na	na
Crygd	Gamma-crystallin D	2.76037	19.336	na
S100a6	S100 Calcium Binding Protein A6	2.73435	1.496	na
Crybb1	Beta-crystallin b1	2.69581	5.45	2.6621
Crygc	Gamma-crystallin C	2.61345	1.241	-7.23681
Aqp5	Aquaporin 5	2.3464	4.21	na
Perp	PERP, TP53 Apoptosis Effector	2.29949	1.124	4.28217
Krt12	Keratin 12	2.29058	na	na
Gsta4	Glutathione S-Transferase Alpha 4	2.24588	na	na
Anxa2	Annexin A2	2.21314	na	na
Crygb	Gamma-crystallin B	2.1176	na	na
Aldh3a1	Aldehyde Dehydrogenase 3 Family Member A1	2.11185	na	na
Cryba1	Beta-crystallin a3	2.09387	na	na
Hba-a1	Hemoglobin Subunit Alpha 1	2.00561	na	na
Crygs	Gamma-crystallin S	1.97479	na	na
Optc	Opticin	1.97098	na	na
Cryba4	Beta Crystallin Alpha 4	1.95847	na	na
S100a10	S100 Calcium Binding Protein A10	1.87151	na	na
Grifin	Galectin-Related Inter-Fiber Protein	1.80256	na	na
Hmox1	Heme Oxygenase 1	1.79037	na	na
Cryab	Alpha(B)-Crystallin	1.78029	na	na
ND6	Mitochondrially Encoded NADH:Ubiquinone Oxidoreductase Core Subunit 6	1.70672	na	na
Cryaa	Alpha(A)-Crystallin	1.64833	2.026	na
Hbb-b1	Hemoglobin Subunit Beta 1	1.62006	na	na
Hbb-b2	Hemoglobin Subunit Beta 2	1.62006	na	na
Cryba2	Beta-Crystallin Alpha 2	1.58169	na	na
Slc16a8	Solute Carrier Family 16 Member 8	1.5686	na	na
Fabp5	Fatty Acid Binding Protein 5	1.55295	na	na
Rpl41	Ribosomal Protein L41	1.51147	na	na
Marcksl1	MARCKS-Like Protein	1.4997	na	na
Igfbp2	Insulin Like Growth Factor Binding Protein 2	1.48974	na	na
Serpina3n	Serpin Family A Member 3	1.46721	na	na
Uqcr11	Cytochrome b-c1 complex subunit 10	1.46298	na	na
Tmsb4x	Thymosin Beta 4, X-Linked	1.45265	na	na
Ccdc23	Coiled-Coil Domain-Containing Protein 23	1.44733	na	na
Mt3	Metallothionein 3	1.42107	na	na
Rps14	Ribosomal Protein S14	1.41688	na	na
Mrpl12	Mitochondrial Ribosomal Protein L12	1.40347	na	na
Uqcc3	Ubiquinol-Cytochrome C Reductase Complex Assembly Factor 3	1.4013	na	na
Mip	Major Intrinsic Protein Of Lens Fiber	1.39285	na	na
Nupr1	Nuclear Protein 1, Transcriptional Regulator	1.38175	na	na
Ptgds	Prostaglandin D2 Synthase	1.36412	na	na
Atp5e	ATP Synthase, H+ Transporting, Mitochondrial F1 Complex, Epsilon Subunit	1.35767	9.90181	22.4751
Sncg	Synuclein Gamma	1.35477	na	na
Uqcrq	Cytochrome b-c1 complex subunit 8	1.34153	na	na
Rbp1	Retinol Binding Protein 1	1.32089	na	na
Rplp1	Ribosomal Protein Lateral Stalk Subunit P1	1.3096	na	na
Bola2	BolA Family Member 2	1.29844	na	na
Mt1	Membrane Type 1 Metalloprotease	1.29524	na	na
Tmem160	Transmembrane Protein 160	1.29313	na	na
Snrpd2	Small Nuclear Ribonucleoprotein D2 Polypeptide	1.28854	na	na
Ttr	Transthyretin	1.28458	na	na
Hddc3	HD Domain Containing 3	1.27967	na	na
Atp5o	ATP Synthase, H+ Transporting, Mitochondrial F1 Complex, O Subunit	1.2766	na	na
Atox1	Antioxidant 1 Copper Chaperone	1.27642	na	na
Dctpp1	DCTP Pyrophosphatase 1	1.27058	na	na
Atp6v1f	ATPase H+ Transporting V1 Subunit F	1.26997	na	na
Cox6b1	Cytochrome C Oxidase Subunit 6B1	1.26539	20.011	-4.49193
Ndufa13	NADH:Ubiquinone Oxidoreductase Subunit A13	1.26362	na	na
Gpx1	Glutathione Peroxidase 1	1.25708	na	na
Rps15	Ribosomal Protein S15	1.25635	na	na
Tmem40	Transmembrane Protein 40	1.24834	na	na
Gngt2	G Protein Subunit Gamma Transducin 2	1.24598	na	na
Rpl36	Ribosomal Protein L36	1.24411	na	na
Anxa1	Annexin A1	1.24317	na	na
Ndufa7	NADH dehydrogenase [ubiquinone] 1 alpha subcomplex subunit 7	1.2395	na	na
Hopx	Hopx	1.23928	na	na
R3hdml	R3H Domain Containing Like	1.2373	na	na
Uqcr10	Cytochrome b-c1 complex subunit 9	1.22632	na	na
Crybb2	Beta-crystallin b2 (pthr11818:sf85)	1.22494	na	na
Ndufs6	NADH dehydrogenase [ubiquinone] iron-sulfur protein 6, mitochondrial	1.2186	2.592	3.37526
Tmem256	Transmembrane Protein 256	1.21589	na	na
Rps27rt	ribosomal protein S27, retrogene	1.2128	na	na
Atp5k-ps2	ATP synthase, H+ transporting, mitochondrial F1F0 complex, subunit E, pseudogene 2	1.21269	na	na
Ndufa3	NADH dehydrogenase [ubiquinone] 1 alpha subcomplex subunit 3	1.21208	na	na
S100a16	S100 Calcium Binding Protein A16	1.20932	na	9.09835
Ap2s1	Adaptor Related Protein Complex 2 Sigma 1 Subunit	1.20884	na	na
Rpl36al	Ribosomal Protein L36a Like	1.20498	na	na
Mrpl14	60S ribosomal protein L14	1.19954	na	na
Timm8b	Translocase Of Inner Mitochondrial Membrane 8 Homolog B	1.19713	na	na
Ppap2c	Phospholipid Phosphatase 2	1.18813	na	na
Mt2	metallothionein 2	1.17609	na	na
Usmg5	Up-regulated during skeletal muscle growth protein 5	1.16601	na	na
Uqcc2	Ubiquinol-Cytochrome C Reductase Complex Assembly Factor 2	1.16595	na	na
Rpl26	60S ribosomal protein L26	1.16202	na	na
Glrx5	Glutaredoxin-related protein 5, mitochondrial	1.16183	na	na
Flywch2	FLYWCH Family Member 2	1.16108	na	na
Gm6251	ribosomal protein L32-like	1.15663	na	na
Rpl32	60S ribosomal protein L32	1.15663	na	na
Rpsa	40S ribosomal protein SA	1.15495	na	na
Ly6e	Lymphocyte Antigen 6 Family Member E	1.15359	na	na
Timm13	Translocase Of Inner Mitochondrial Membrane 13	1.14793	na	na
Rplp0	60S acidic ribosomal protein P0	1.14776	na	na
Penk	Proenkephalin	1.14511	na	na
Trf	Thyrotropin Releasing Hormone	1.14354	na	na
Cby1	Chibby Family Member 1, Beta Catenin Antagonist	1.13575	na	na
Cstb	Cystatin B	1.13391	na	na
Ndufa2	NADH dehydrogenase [ubiquinone] 1 alpha subcomplex subunit 2	1.13045	1.883	1.57171
Znhit2	Zinc Finger HIT-Type Containing 2	1.1274	na	na
Bfsp2	Phakinin (pthr23239:sf332)	1.12537	na	na
Snrpb	Small Nuclear Ribonucleoprotein Polypeptides B And B1	1.12479	na	na
Clec2l	C-Type Lectin Domain Family 2 Member L	1.12394	na	na
Mrps21	Mitochondrial Ribosomal Protein S21	1.12213	na	na
Sparc	Secreted Protein Acidic And Cysteine Rich	1.11929	na	na
Pigyl	Phosphatidylinositol Glycan Anchor Biosynthesis Class Y	1.11642	na	na
Trappc6a	Trafficking protein particle complex subunit 6A	1.11423	na	na
Avpi1	Arginine Vasopressin Induced 1	1.11198	na	na
Sepw1	Selenoprotein W	1.10826	na	na
Myeov2	Myeloma-Overexpressed Gene 2 Protein	1.10396	na	na
Cd24a	Small Cell Lung Carcinoma Cluster 4 Antigen a	1.10227	na	na
Fis1	Fission, Mitochondrial 1	1.10185	na	na
Polr2f	RNA Polymerase II Subunit F	1.10159	na	na
Snrnp25	Small Nuclear Ribonucleoprotein U11/U12 Subunit 25	1.09708	na	na
Ndufa1	NADH dehydrogenase [ubiquinone] 1 alpha subcomplex subunit 1	1.09628	3.053	13.0351
Ndufb7	NADH dehydrogenase [ubiquinone] 1 beta subcomplex subunit 7	1.09537	17.219	31.9557
Mrps24	Mitochondrial Ribosomal Protein S24	1.09262	na	na
Dbi	Diazepam Binding Inhibitor, Acyl-CoA Binding Protein	1.092	na	na
Prdx5	Peroxiredoxin 5	1.09067	na	na
Ndufb8	NADH dehydrogenase [ubiquinone] 1 beta subcomplex subunit 8, mitochondrial	1.08976	na	na
Bri3	Brain Protein I3	1.08846	na	na
Tppp3	Tubulin Polymerization Promoting Protein Family Member 3	1.08292	na	na
Mea1	Male-enhanced antigen 1	1.07788	na	na
Cst3	Cystatin C	1.07427	na	na
Mrpl52	39S ribosomal protein L52, mitochondrial	1.07374	na	na
Txn1	Thioredoxin	1.07325	na	na
Rdh5	Retinol Dehydrogenase 5	1.06987	na	na
Fdx1l	Adrenodoxin-like protein, mitochondrial	1.06867	na	na
C1qtnf4	C1q And TNF Related 4	1.06852	na	na
Ndufb9	NADH dehydrogenase [ubiquinone] 1 beta subcomplex subunit 9	1.06662	na	na
Commd5	COMM Domain Containing 5	1.0664	na	na
Rpl37a	60S ribosomal protein L37a	1.0663	na	na
Nenf	Neudesin Neurotrophic Factor	1.06574	na	na
Id1	Inhibitor Of DNA Binding 1, HLH Protein	1.0597	na	na
Ndufs8	NADH dehydrogenase [ubiquinone] iron-sulfur protein 8, mitochondrial	1.05433	na	na
Atp5j2	ATP Synthase, H+ Transporting, Mitochondrial Fo Complex Subunit F2	1.05176	na	na
Ebpl	Emopamil Binding Protein Like	1.05161	na	na
Klc3	Kinesin Light Chain 3	1.05105	na	na
Tmem27	Transmembrane Protein 27	1.04816	na	na
Selenbp1	Selenium Binding Protein 1	1.04616	na	na
Abhd17a	Abhydrolase Domain Containing 17A	1.04476	na	na
Nhp2	NHP2 Ribonucleoprotein	1.04145	na	na
Dpm3	Dolichyl-Phosphate Mannosyltransferase Subunit 3	1.04082	na	na
Igfbp7	Insulin Like Growth Factor Binding Protein 7	1.04004	na	na
Atg101	Autophagy Related 101	1.0388	na	na
Mzt2	Mitotic Spindle Organizing Protein 2A	1.0385	na	na
Mrpl54	28S ribosomal protein S24, mitochondrial	1.03782	na	na
Uqcrh	Cytochrome b-c1 complex subunit 6, mitochondrial	1.03732	2.437	2.69696
Romo1	Reactive Oxygen Species Modulator 1	1.03499	na	na
Gm8210	Gm8210 predicted pseudogene 8210	1.0349	na	na
Rpl29	60S ribosomal protein L29	1.0349	na	na
Rps5	40S ribosomal protein S5	1.03235	na	na
Hint2	Histidine Triad Nucleotide Binding Protein 2	1.03156	na	na
Cox4i1	Cytochrome c oxidase subunit 4 isoform 1, mitochondrial	1.02961	na	na
Creb3	CAMP Responsive Element Binding Protein 3	1.02914	na	na
Ndufa6	NADH dehydrogenase [ubiquinone] 1 alpha subcomplex subunit 6	1.027	na	na
Rps25	40S ribosomal protein S25	1.02693	na	na
Psma2	Proteasome Subunit Alpha 2	1.02648	na	na
Prdx4	Peroxiredoxin 4	1.02569	na	na
Atp5k	ATP Synthase, H+ Transporting, Mitochondrial Fo Complex Subunit E	1.02479	na	na
Rps9	40S ribosomal protein S9	1.0242	na	na
Mrps16	Mitochondrial Ribosomal Protein S16	1.02377	na	na
Ndufs4	NADH dehydrogenase [ubiquinone] iron-sulfur protein 4, mitochondrial	1.0227	na	na
Rhoc	Rho-related GTP-binding protein RhoC	1.02148	na	na
Pfdn1	Prefoldin Subunit 1	1.01787	na	na
Elof1	Elongation Factor 1 Homolog Protein	1.01781	na	na
Rps21	40S ribosomal protein S21	1.01695	na	na
Cartpt	CART Prepropeptide	1.0144	na	na
Yif1b	Yip1 Interacting Factor Homolog B, Membrane Trafficking Protein	1.01373	na	na
Rps24	40S ribosomal protein S24	1.01361	na	na
Apoe	Apolipoprotein E	1.01258	na	na
Ssna1	SS Nuclear Autoantigen 1	1.01224	na	na
Tceb2	Elongin B	1.01164	na	na
Rps26	40S ribosomal protein S26	1.01163	na	na
Rps11	40S ribosomal protein S11	1.01144	na	na
Fam195b	MAPK Regulated Corepressor Interacting Protein 1	1.01071	na	na
Nedd8	Neural Precursor Cell Expressed, Developmentally Down-Regulated 8	1.00952	na	na
Ndufa11	NADH dehydrogenase [ubiquinone] 1 alpha subcomplex subunit 11	1.0082	na	na
Cox14	COX14, Cytochrome C Oxidase Assembly Factor	1.007	na	na
Clic1	Chloride Intracellular Channel 1	1.00641	na	na
Ndufb11	NADH dehydrogenase [ubiquinone] 1 beta subcomplex subunit 11, mitochondrial	1.00583	na	na
Mlana	Melan-A	1.0051	na	na
Vamp8	Vesicle Associated Membrane Protein 8	1.00507	na	na
Smim12	Small Integral Membrane Protein 12	1.00386	na	na
Cox6a1	Cytochrome c oxidase subunit 6A1, mitochondrial	1.00349	na	na
Rpl14	60S ribosomal protein L14	1.003	na	na
Polr2j	RNA Polymerase II Subunit J	1.00152	na	na
Downregulated
Gene Symbol	Gene Name	LogFC RNA seq	FC RT-qPCR Ndr2-/- / WT	FC RT-qPCR Ndr1-/- / WT
Zmym3	Zinc Finger MYM-Type Containing 3	-1.00114	na	na
Map3k13	Mitogen-Activated Protein Kinase Kinase Kinase 13	-1.00114	na	na
Dok3	Docking Protein 3	-1.00122	na	na
Ackr1	Atypical Chemokine Receptor 1 (Duffy Blood Group)	-1.0023	na	na
Hipk2	Homeodomain Interacting Protein Kinase 2	-1.00528	na	na
Zmym3	Zinc Finger MYM-Type Containing 3	-1.00824	na	na
Srrm1	Serine And Arginine Repetitive Matrix 1	-1.01002	na	na
Cacna1f	Calcium Voltage-Gated Channel Subunit Alpha1 F	-1.01269	na	na
Syne1	Spectrin Repeat Containing Nuclear Envelope Protein 1	-1.01458	na	na
Nfix	Nuclear Factor I X	-1.017	na	na
Spaca6	Sperm Acrosome Associated 6	-1.022	na	na
Col11a2	Collagen Type XI Alpha 2	-1.02368	na	na
Mllt6	Myeloid/Lymphoid Or Mixed-Lineage Leukemia; Translocated To, 6	-1.02457	na	na
Dvl3	Dishevelled Segment Polarity Protein 3	-1.027	na	na
Epas1	Endothelial PAS Domain Protein 1	-1.02732	na	na
Nlgn2	Neuroligin 2	-1.02785	-1.62798	6.504
C2cd5	C2 Calcium-Dependent Domain Containing 5	-1.03047	na	na
Mypn	Myopalladin	-1.03202	na	na
Arhgap33	Rho GTPase Activating Protein 33	-1.03488	na	na
Nfat5	Nuclear Factor Of Activated T-Cells 5, Tonicity-Responsive	-1.03719	na	na
Celsr2	Cadherin EGF LAG Seven-Pass G-Type Receptor 2	-1.04357	na	na
Crebbp	CREB Binding Protein	-1.04359	na	na
Elfn2	Extracellular Leucine-Rich Repeat And Fibronectin Type III Domain Containing 2	-1.04786	na	na
Kcnt1	Potassium Sodium-Activated Channel Subfamily T Member 1	-1.04821	na	na
Nfasc	Neurofascin	-1.04918	na	na
Fbrs	Fibrosin	-1.05132	na	na
Gse1	Gse1 Coiled-Coil Protein	-1.04959	na	na
Cic	Capicua Transcriptional Repressor	-1.05195	na	na
Crocc	Ciliary Rootlet Coiled-Coil, Rootletin	-1.0532	na	na
Tnrc18	Trinucleotide Repeat Containing 18	-1.05428	na	na
Nrap	Nebulin Related Anchoring Protein	-1.05494	na	na
Arhgef1	Rho Guanine Nucleotide Exchange Factor 1	-1.05509	na	na
Tnrc6b	Trinucleotide Repeat Containing 6B	-1.06032	na	na
Cacna1h	Calcium Voltage-Gated Channel Subunit Alpha1 H	-1.06236	na	na
Per2	Period Circadian Clock 2	-1.06278	na	na
Zfp609	Zinc Finger Protein 609	-1.06741	na	na
Purg	Purine-Rich Element Binding Protein G	-1.06845	na	na
Aoc2	Amine Oxidase, Copper Containing 2	-1.06872	na	na
Sdk2	Sidekick Cell Adhesion Molecule 2	-1.0717	na	na
Pclo	Piccolo Presynaptic Cytomatrix Protein	-1.07398	-6.72018	-3.22881
Prrc2b	Proline Rich Coiled-Coil 2B	-1.07407	na	na
Prr12	Proline Rich 12	-1.0767	na	na
Egr1	Early Growth Response 1	-1.08141	-1.48817	na
Plxnb1	Plexin B1	-1.08222	na	na
Ptpru	Protein Tyrosine Phosphatase, Receptor Type U	-1.08621	na	na
Acrbp	Acrosin Binding Protein	-1.08959	na	na
Bcl9l	B-Cell CLL/Lymphoma 9-Like	-1.08977	na	na
Gramd2	GRAM Domain Containing 2A	-1.0898	na	na
Lgsn	Lengsin, Lens Protein With Glutamine Synthetase Domain	-1.09213	na	na
Ldb3	LIM Domain Binding 3	-1.09235	na	na
Actn2	Actinin Alpha 2	-1.09659	-1.14532	na
Mdc1	Mediator Of DNA Damage Checkpoint 1	-1.09763	na	na
Phf2	PHD Finger Protein 2	-1.10439	na	na
Polr2a	Polymerase (RNA) II Subunit A	-1.1068	na	na
Arhgef12	Rho Guanine Nucleotide Exchange Factor 12	-1.12275	na	na
Adam11	ADAM Metallopeptidase Domain 11	-1.12931	na	na
Slc2a4rg-ps	SLC2A4 Regulator	-1.13052	na	na
Zmiz1	Zinc Finger MIZ-Type Containing 1	-1.13106	na	na
Chd5	Chromodomain Helicase DNA Binding Protein 5	-1.13164	na	na
Arid1a	AT-Rich Interaction Domain 1A	-1.13351	na	na
Mybpc2	Myosin Binding Protein C, Fast Type	-1.14057	na	na
Mid1	Midline 1	-1.14486	na	na
Bahcc1	BAH Domain And Coiled-Coil Containing 1	-1.14752	na	na
Csf2ra	Colony Stimulating Factor 2 Receptor Alpha Subunit	-1.14869	na	na
Brd4	Bromodomain Containing 4	-1.14912	na	na
Tgfbr3l	Transforming Growth Factor Beta Receptor 3 Like	-1.15323	na	na
Unc13a	Unc-13 Homolog A (C. Elegans)	-1.15496	na	na
Cramp1l	Cramped Chromatin Regulator Homolog 1	-1.16667	na	na
Col7a1	Collagen Type VII Alpha 1	-1.16883	na	na
Igdcc4	Immunoglobulin Superfamily DCC Subclass Member 4	-1.17155	na	na
Celf5	CUGBP, Elav-Like Family Member 5	-1.17177	na	na
Ntng2	Netrin G2	-1.17346	na	na
Pcgf2	Polycomb Group Ring Finger 2	-1.17419	na	na
Cep164	Centrosomal Protein 164	-1.17589	na	na
Plekha6	Pleckstrin Homology Domain Containing A6	-1.18378	na	na
Dqx1	DEAQ-Box RNA Dependent ATPase 1	-1.18398	na	na
Gpr179	G Protein-Coupled Receptor 179	-1.18822	na	na
Shisa7	Shisa Family Member 7	-1.19255	na	na
Ago2	Argonaute 2, RISC Catalytic Component	-1.19294	na	na
Plekhg4	Pleckstrin Homology And RhoGEF Domain Containing G4	-1.19403	-2.65928	na
Tnr	Tenascin R (Janusin)	-1.19621	na	na
Scn8a	Sodium Voltage-Gated Channel Alpha Subunit 8	-1.20027	na	na
Ncor2	Nuclear Receptor Corepressor 2	-1.21275	-1.13921	-1.66902
Ptpn23	Protein Tyrosine Phosphatase, Non-Receptor Type 23	-1.21318	na	na
Plec	Plectin	-1.21319	na	na
Parp4	Poly ADP ribose polymerase 4	-1.21331	na	na
Prdm9	PR Domain 9	-1.23985	na	na
Shank2	SH3 And Multiple Ankyrin Repeat Domains 2	-1.24096	na	na
Pttg1	Pituitary Tumor-Transforming 1	-1.2441	na	na
Ankrd52	Ankyrin Repeat Domain 52	-1.24711	na	na
Rere	Arginine-Glutamic Acid Dipeptide Repeats	-1.25156	-3.94789	6.32143
Srl	Sarcalumenin	-1.2524	na	na
Nav1	Neuron Navigator 1	-1.2638	na	na
Xist	X Inactive Specific Transcript (Non-Protein Coding)	-1.27365	na	na
Rn7sk	RNA, 7SK Small Nuclear	-1.27576	na	na
Ssc5d	Scavenger Receptor Cysteine Rich Family Member With 5 Domains	-1.27807	na	na
Syne3	Spectrin Repeat Containing Nuclear Envelope Family Member 3	-1.27997	na	na
Hmga1	High Mobility Group AT-Hook 1	-1.28702	na	na
Fabp4	Fatty Acid Binding Protein 4	-1.29215	na	na
P3h3	Procollagen-Proline 3-Dioxygenase	-1.29455	na	na
Celsr3	Cadherin EGF LAG Seven-Pass G-Type Receptor 3	-1.29825	na	na
Setd1b	SET Domain Containing 1B	-1.29885	na	na
Cep250	Centrosomal Protein 250	-1.30432	na	na
Syngap1	Synaptic Ras GTPase Activating Protein 1	-1.30446	na	na
Mdga1	MAM Domain Containing Glycosylphosphatidylinositol Anchor 1	-1.31173	na	na
Srrm4	Serine/Arginine Repetitive Matrix 4	-1.32867	na	na
Meg3	Maternally Expressed 3 (Non-Protein Coding)	-1.33261	na	na
Tpm2	Tropomyosin 2	-1.34456	na	na
Bsn	Bassoon Presynaptic Cytomatrix Protein	-1.34532	na	na
Atxn2l	Ataxin 2 Like	-1.34553	na	na
Rec8	Meiotic Recombination Protein	-1.35019	-1.8132	na
Glb1l3	Galactosidase Beta 1 Like 3	-1.35177	na	na
Spen	Spen Family Transcriptional Repressor	-1.37563	na	na
Des	Desmin	-1.3817	na	na
Snhg11	Small Nucleolar RNA Host Gene 11	-1.38243	na	na
Kdm6b	Lysine Demethylase 6B	-1.38281	na	na
Mylpf	Myosin Light Chain, Phosphorylatable, Fast Skeletal Muscle	-1.41411	na	na
Miat	Myocardial Infarction Associated Transcript (Non-Protein Coding)	-1.4513	na	na
Hdc	Histidine Decarboxylase	-1.46005	na	na
Srrm2	Serine/Arginine Repetitive Matrix 2	-1.46071	na	na
Insl5	Insulin Like 5	-1.48705	na	na
Gpatch8	GPATCH8	-1.49283	na	na
Slc39a2	Solute Carrier Family 39 Member 2	-1.50847	na	na
Tnni2	Troponin I2, Fast Skeletal Type	-1.51931	na	na
Zfhx2os	Zinc Finger Homeobox 2	-1.54018	na	na
Myh13	Myosin Heavy Chain 13	-1.58769	na	na
Kmt2a	Lysine Methyltransferase 2A	-1.59041	na	na
Col2a1	Collagen Type II Alpha 1	-1.67376	na	na
Myh2	Myosin Heavy Chain 2	-1.72306	-1.31997	na
Myl1	Myosin Light Chain 1	-1.74326	-2.43689	na
Myh15	Myosin, Heavy Chain 15	-1.80757	na	na
Kmt2d	Lysine Methyltransferase 2D	-1.81043	na	na
Mbd6	Methyl-CpG Binding Domain Protein 6	-1.81485	na	na
Shank1	SH3 And Multiple Ankyrin Repeat Domains 1	-1.82984	-52.7403	na
Mybpc1	Myosin Binding Protein C, Slow Type	-1.85965	na	na
Tnnc2	Troponin C2, Fast Skeletal Type	-1.91533	na	na
Acta1	Actin, Alpha 1, Skeletal Muscle	-1.94839	na	na
Tnnt3	Troponin T3, Fast Skeletal Type	-2.24693	-9.3211	na
Ckm	Creatine Kinase, M-Type	-2.27323	-4.2949	2.53064
Myh3	Myosin, Heavy Chain 3, Skeletal Muscle, Embryonic	-2.27393	na	na
Actc1	Actin, Alpha, Cardiac Muscle 1	-2.27575	na	na
Myh1	Myosin Heavy Chain 1	-2.3395	na	na
Mb	Myoglobin	-2.50677	na	-3.67916
Ckmt2	Creatine Kinase, Mitochondrial 2	-2.75163	na	na
Myh4	Myosin Heavy Chain 4	-2.7733	-3.25136	na
Tcap	Titin-Cap	-2.82311	na	na
Atp2a1	ATPase Sarcoplasmic/Endoplasmic Reticulum Ca2+ Transporting 1	-3.74911	-13.5726	na

## Sheet: Table S5.A
Table S5A. Molecular functions Gene ontologies
Upregulated genes
A- Structural constituent of eye lens		Gene Symbol	Gene Name	LogFC RNA seq	FC RT-qPCR Ndr2-/- / WT	FC RT-qPCR Ndr1-/- / WT
Observed	16	Cryge	Gamma-crystallin e-related	5.56262	2.939	8.16 *	* n=2
Expected	0.2	Crybb3	Beta-crystallin b3	3.0423	na	na
Fold Enrichment	78.32	Crygs	Beta-crystallin s	4.54125	-1.70946	na
+/-	+	Crygf	Gamma-crystallin e-related	4.54125	-3.84615	-100 *	* n=2
P value	5.86e-22	Crygd	Gamma-crystallin d	2.76037	19.336	na
		Aqp5	Aquaporin 5	2.3464	4.21	na
		Crybb1	Beta-crystallin b1	2.69581	5.45	7.64 *	* n=2
		Cryba1	Beta-crystallin a3	2.09387	5.45	na
		Crygc	Gamma-crystallin c	2.61345	1.241	-7.14 *	* n=2
		Cryaa	Alpha-crystallin a chain	1.64833	2.02619	na
		Cryba2	Beta-crystallin a2	1.58169	na	na
		Bfsp2	Phakinin	1.12537	na	na
		Crybb2	Beta-crystallin b2	1.22494	-1.23331	na
		Mip	Lens fiber major intrinsic protein	1.39285	-21.2766	-100 *	* n=2
		Cryab	Alpha-crystallin b chain	1.78029	na	na
		Crygb	Gamma-crystallin b	2.1176	na	na
		Cryba4	Beta-crystallin a4	1.95847	na	na
B- Ubiquinol-cytochrome-c reductase activity		Gene Symbol	Gene Name	LogFC RNA seq	FC RT-qPCR Ndr2-/- / WT	FC RT-qPCR Ndr1-/- / WT
Observed	4	Uqcrq	Cytochrome b-c1 complex subunit 8	1.34153	na	na
Expected	0.06	Uqcr11	Cytochrome b-c1 complex subunit 10	1.46298	na	na
Fold Enrichment	67.13	Uqcr10	Cytochrome b-c1 complex subunit 9	1.22632	na	na
+/-	+	Uqcrh	Cytochrome b-c1 complex subunit 6, mitochondrial	1.03732	2.437	2.697
P value	0.00148
C- NADH dehydrogenase (ubiquinone) activity		Gene Symbol	Gene Name	LogFC RNA seq	FC RT-qPCR Ndr2-/- / WT	FC RT-qPCR Ndr1-/- / WT
Observed	8	Ndufs8	NADH dehydrogenase [ubiquinone] iron-sulfur protein 8, mitochondrial	1.05433	na	na
		Ndufs6	NADH dehydrogenase [ubiquinone] iron-sulfur protein 6, mitochondrial	1.2186	2.592	3.37526
Expected	0.22	ND6	NADH-ubiquinone oxidoreductase chain 6	1.70672	na	na
Fold Enrichment	36.15	Ndufa1	NADH dehydrogenase [ubiquinone] 1 alpha subcomplex subunit 1	1.09628	3.053	13.035
+/-	+	Ndufa2	NADH dehydrogenase [ubiquinone] 1 alpha subcomplex subunit 2	1.13045	1.883	1.572
P value	3.1e-07	Ndufs4	NADH dehydrogenase [ubiquinone] iron-sulfur protein 4, mitochondrial	1.0227	na	na
		Ndufa13	NADH dehydrogenase [ubiquinone] 1 alpha subcomplex subunit 13	1.26362	na	na
		Ndufb7	NADH dehydrogenase [ubiquinone] 1 beta subcomplex subunit 7	1.09537	17.219	31.956
		Ndufb8	NADH dehydrogenase [ubiquinone] 1 beta subcomplex subunit 8, mitochondrial	1.08976	na	na
		Ndufa7	NADH dehydrogenase [ubiquinone] 1 alpha subcomplex subunit 7	1.2395	na	na
D- Structural constituent of ribosome		Gene Symbol	Gene Name	LogFC RNA seq	FC RT-qPCR Ndr2-/- / WT	FC RT-qPCR Ndr1-/- / WT
Observed	25	Rps14	40S ribosomal protein S14	1.41688	na	na
Expected	1.31	Mrpl12	39S ribosomal protein L12, mitochondrial	1.40347	na	na
Fold Enrichment	19.07	Rplp1	60S acidic ribosomal protein P1	1.3096	na	na
+/-	+	Rps15	40S ribosomal protein S15	1.25635	na	na
P value	1.09e-20	Rpl36	60S ribosomal protein L36	1.24411	na	na
		Rps5	40S ribosomal protein S5	1.2128	na	na
		Mrpl14	39S ribosomal protein L14, mitochondrial	1.19954	na	na
		Rpl26	60S ribosomal protein L26	1.16202	na	na
		Rpl32	60S ribosomal protein L32	1.15663	na	na
		Rplp0	60S acidic ribosomal protein P0	1.14776	na	na
		Mrps21	28S ribosomal protein S21, mitochondrial	1.12213	na	na
		Ndufa7	NADH dehydrogenase [ubiquinone] 1 alpha subcomplex subunit 7	1.09537	na	na
		Mrps24	28S ribosomal protein S24, mitochondrial	1.09262	na	na
		Mrpl52	39S ribosomal protein L52, mitochondrial	1.07374	na	na
		Rpl37a	60S ribosomal protein L37a	1.0663	na	na
		Rpl29	60S ribosomal protein L29	1.0349	na	na
		Rps9	40S ribosomal protein S9	1.03235	na	na
		Rps25	40S ribosomal protein S25	1.02693	na	na
		Rpsa	40S ribosomal protein SA	1.0242	na	na
		Mrps16	28S ribosomal protein S16, mitochondrial	1.02377	na	na
		Rps21	40S ribosomal protein S21	1.01695	na	na
		Rps24	40S ribosomal protein S24	1.01361	na	na
		Rps26	40S ribosomal protein S26	1.01163	na	na
		Rps11	40S ribosomal protein S11	1.01144	na	na
		Rpl14	60S ribosomal protein L14	1.003	na	na
E- Antioxidant activity		Gene Symbol	Gene Name	LogFC RNA seq	FC RT-qPCR Ndr2-/- / WT	FC RT-qPCR Ndr1-/- / WT
Observed	6	Uqcr11	Cytochrome b-c1 complex subunit 10	1.46298	na	na
Expected	0.65	Cox6b1	Cytochrome C Oxidase Subunit 6B1	1.26539	1.26539	20.011
Fold Enrichment	13.91	Glrx5	Glutaredoxin-related protein 5, mitochondrial	1.16183	na	na
+/-	+	Fdx1l	Adrenodoxin-like protein, mitochondrial	1.06867	na	na
P value	7.89e-05	Cox4i1	Cytochrome c oxidase subunit 4 isoform 1, mitochondrial	1.02961	na	na
		Cox6a1	Cytochrome c oxidase subunit 6A1, mitochondrial	1.00349	na	na
F- Electron carrier activity		Gene Symbol	Gene Name	LogFC RNA seq	FC RT-qPCR Ndr2-/- / WT	FC RT-qPCR Ndr1-/- / WT
Observed	6	Perp	p53 apoptosis effector related to PMP-22	2.29949	3.251	4.282
Expected	0.52	Ndufa1	NADH dehydrogenase [ubiquinone] 1 alpha subcomplex subunit 1	1.70672	1.09628	3.053
Fold Enrichment	11.56	Trappc6a	Trafficking protein particle complex subunit 6A	1.11423	na	na
+/-	+	Mea1	Male-enhanced antigen 1	1.07788	na	na
P value	0.0498	Ndufb9	NADH dehydrogenase [ubiquinone] 1 beta subcomplex subunit 9	1.06662	na	na
		Mlana	Melan-A	1.0051	na	na
G- Signal transducer activity		Gene Symbol	Gene Name	LogFC RNA seq	FC RT-qPCR Ndr2-/- / WT	FC RT-qPCR Ndr1-/- / WT
Observed	3	Hmox1	Heme oxygenase 1	1.79	na	na
Expected	19.9	Rhoc	Rho-related GTP-binding protein RhoC	1.02	na	na
Fold Enrichment	< 0.2	Gngt2	Guanine nucleotide-binding protein G(I)/G(S)/G(O) subunit gamma-T2	1.25	na	na
+/-	-
P value	0.00468
Downregulated genes
H- chromatin binding		Gene Symbol	Gene Name	LogFC RNA seq	FC RT-qPCR Ndr2-/- / WT	FC RT-qPCR Ndr1-/- / WT
Observed	16	Bahcc1	BAH domain and coiled-coil containing 1(Bahcc1)	-1.14752	na	na
Expected	2.94	Mbd6	methyl-CpG binding domain protein 6(Mbd6)	-1.81485	na	na
Fold Enrichment	5.45	Kmt2a	lysine (K)-specific methyltransferase 2A(Kmt2a)	-1.59041	-2.43689	na
+/-	+	Kdm6b	KDM1 lysine (K)-specific demethylase 6B(Kdm6b)	-1.38281	na	na
P value	0.000139	Rec8	REC8 meiotic recombination protein(Rec8)	-1.35019	na	na
		Hmga1	high mobility group AT-hook 1(Hmga1)	-1.28702	na	na
		Rere	arginine glutamic acid dipeptide (RE) repeats(Rere)	-1.25156	na	na
		Ncor2	nuclear receptor co-repressor 2(Ncor2)	-1.21275	na	na
		Pcgf2	polycomb group ring finger 2(Pcgf2)	-1.17419	na	na
		Cramp1l	Crm, cramped-like (Drosophila)(Cramp1l)	-1.16667	na	na
		Brd4	bromodomain containing 4(Brd4)	-1.14912	na	na
		Chd5	chromodomain helicase DNA binding protein 5(Chd5)	-1.13164	na	na
		Tnrc18	trinucleotide repeat containing 18(Tnrc18)	-1.05428	na	na
		Cic	capicua transcriptional repressor(Cic)	-1.05195	na	na
		Crebbp	CREB binding protein(Crebbp)	-1.04359	na	na
				na	na	na
I- DNA binding		Gene Symbol	Gene Name	LogFC RNA seq	FC RT-qPCR Ndr2-/- / WT	FC RT-qPCR Ndr1-/- / WT
Observed	29	Mbd6	Methyl-CpG-binding domain protein 6	-1.81485	na	na
Expected	10.51	Kmt2d	Histone-lysine N-methyltransferase 2D	-1.59041	na	na
Fold Enrichment	2.76	Kdm6b	Lysine-specific demethylase 6B	-1.38281	na	na
+/-	+	Spen	Msx2-interacting protein	-1.37563	na	na
P value	0.00122	Hmga1	High mobility group protein HMG-I/HMG-Y	-1.28702	na	na
		Rere	Arginine-glutamic acid dipeptide repeats protein	-1.25156	na	na
		Prdm9	Histone-lysine N-methyltransferase PRDM9	-1.23985	na	na
		Ncor2	Nuclear receptor corepressor 2	-1.21275	na	na
		Ago2	Protein argonaute-2	-1.19294	na	na
		Pcgf2	Polycomb group RING finger protein 2	-1.17419	na	na
		Cramp1l	Protein cramped-like	-1.16667	na	na
		Brd4	Bromodomain-containing protein 4	-1.14912	na	na
		Bahcc1	BAH and coiled-coil domain-containing protein 1	-1.14752	na	na
		Mid1	DNA-3-methyladenine glycosylase	-1.14486	na	na
		Arid1a	AT-rich interactive domain-containing protein 1A	-1.13351	na	na
		Chd5	Chromodomain-helicase-DNA-binding protein 5	-1.13164	na	na
		Polr2a	DNA-directed RNA polymerase II subunit RPB1	-1.1068	na	na
		Egr1	Early growth response protein 1	-1.08141	-1.49	na
		Prr12	Proline-rich protein 12	-1.0767	na	na
		Purg	Purine-rich element-binding protein gamma	-1.06845	na	na
		Per2	Period circadian protein homolog 2	-1.06278	na	na
		Tnrc18	Trinucleotide repeat-containing gene 18 protein	-1.05428	na	na
		Cic	Protein capicua homolog	-1.05195	na	na
		Crebbp	CREB-binding protein	-1.04359	na	na
		Nfat5	Nuclear factor of activated T-cells 5	-1.03719	na	na
		Epas1	Endothelial PAS domain-containing protein 1	-1.02732	na	na
		Nfix	Nuclear factor 1 X-type	-1.017	na	na
		Srrm1	Serine/arginine repetitive matrix protein 1	-1.01002	na	na
		Zmym3	Zinc finger MYM-type protein 3	-1.00824	na	na
		Zmym3	Zinc finger MYM-type protein 3	-1.00114	na	na
		Kmt2a	Histone-lysine N-methyltransferase 2A	1.05105	-2.43689	na
J- Metal ion binding		Gene Symbol	Gene Name	LogFC RNA seq	FC RT-qPCR Ndr2-/- / WT	FC RT-qPCR Ndr1-/- / WT
Observed	38	Atp2a1	Sarcoplasmic/endoplasmic reticulum calcium ATPase 1	-3.74911	-13.5726	18.326
Expected	18.15	Mb	Myoglobin	-2.50677	na	na
Fold Enrichment	2.09	Tnnc2	Troponin C, skeletal muscle	-1.91533	na	na
+/-	+	Kmt2d	Histone-lysine N-methyltransferase 2D	-1.81043	na	na
P value	0.0126	Myl1	Myosin light chain 1/3, skeletal muscle isoform	-1.74326	na	na
		Col2a1	Collagen alpha-1(II) chain	-1.67376	na	na
		Kmt2a	Histone-lysine N-methyltransferase 2A	-1.59041	-2.43689	na
		Tnni2	Troponin I, fast skeletal muscle	-1.51931	na	na
		Mylpf	Myosin regulatory light chain 2, skeletal muscle isoform	-1.41411	na	na
		Bsn	Protein bassoon	-1.34532	-1.8132	na
		Celsr3	Cadherin EGF LAG seven-pass G-type receptor 3	-1.29825	na	na
		P3h3	Prolyl 3-hydroxylase 3	-1.29455	na	na
		Rere	Arginine-glutamic acid dipeptide repeats protein	-1.25156	na	na
		Prdm9	Histone-lysine N-methyltransferase PRDM9	-1.23985	na	na
		Pcgf2	Polycomb group RING finger protein 2	-1.17419	na	na
		Unc13a	Protein unc-13 homolog A	-1.15496	na	na
		Mid1	E3 ubiquitin-protein ligase Midline-1	-1.14486	na	na
		Chd5	Chromodomain-helicase-DNA-binding protein 5	-1.13164	na	na
		Zmiz1	Zinc finger MIZ domain-containing protein 1	-1.13106	na	na
		Polr2a	DNA-directed RNA polymerase II subunit RPB1	-1.1068	na	na
		Phf2	Lysine-specific demethylase PHF2	-1.10439	na	na
		Actn2	Alpha-actinin-2	-1.09659	-1.14532	-2.26185
		Ldb3	LIM domain-binding protein 3	-1.09235	na	na
		Egr1	Early growth response protein 1	-1.08141	-1.48817	na
		Pclo	Protein piccolo	-1.07398	-6.72018	-3.22881
		Cacna1h	Voltage-dependent T-type calcium channel subunit alpha-1H	-1.06236	na	na
		Col11a2	Collagen alpha-2(XI) chain	-1.02368	na	na
		Cacna1f	Voltage-dependent L-type calcium channel subunit alpha-1F	-1.01269	na	na
		Zmym3	Zinc finger MYM-type protein 3	-1.00824	na	na
		Map3k13	Mitogen-activated protein kinase kinase kinase 13	-1.00114	na	na
		Zmym3	Zinc finger MYM-type protein 3	-1.00114	na	na

## Sheet: Table S5.B
Table S5B. Biological process Gene ontologies
Upregulated genes
A- Oxidative phosphorylation		Gene Symbol	Gene Name	LogFC RNA seq	Log FC RT-qPCR Ndr2-/- / WT	Log FC RT-qPCR Ndr1-/- / WT
Observed	12	Ndufs8	NADH dehydrogenase [ubiquinone] iron-sulfur protein 8, mitochondrial	1.05433	na	na
Expected	0.43	Ndufb9	NADH dehydrogenase [ubiquinone] 1 beta subcomplex subunit 9	1.06662	na	na
Fold Enrichment	27.64	Cox4i1	Cytochrome c oxidase subunit 4 isoform 1, mitochondrial	1.02961	na	na
+/-	+	Ndufa1	NADH dehydrogenase [ubiquinone] 1 alpha subcomplex subunit 1	1.09628	3.053	13.0351
P value	1.09e-11	Ndufa2	NADH dehydrogenase [ubiquinone] 1 alpha subcomplex subunit 2	1.13045	1.883	1.57171
		Cox6b1	Cytochrome c oxidase subunit 6B1	1.26539	20.011	-4.49193
		Ndufb7	NADH dehydrogenase [ubiquinone] 1 beta subcomplex subunit 7	1.09537	17.219	31.9557
		Uqcr10	Cytochrome b-c1 complex subunit 9	1.22632	na	na
		Ndufs6	NADH dehydrogenase [ubiquinone] iron-sulfur protein 6, mitochondrial	1.2186	2.592	3.37526
		Ndufa6	NADH dehydrogenase [ubiquinone] 1 alpha subcomplex subunit 6	1.027	na	na
		Atp5j2	ATP synthase subunit f, mitochondrial	1.05176	na	na
		Cox6a1	Cytochrome c oxidase subunit 6A1, mitochondrial	1.00349	na	na
		Uqcrh	Cytochrome b-c1 complex subunit 6, mitochondrial	1.03732	2.437	2.69696
B- respiratory electron transport chain		Gene Symbol	Gene Name	LogFC RNA seq	Log FC RT-qPCR Ndr2-/- / WT	Log FC RT-qPCR Ndr1-/- / WT
Observed	13	Ndufs8	NADH dehydrogenase [ubiquinone] iron-sulfur protein 8, mitochondrial	1.05433	na	na
Expected	1.4	Ndufb9	NADH dehydrogenase [ubiquinone] 1 beta subcomplex subunit 9	1.06662	na	na
Fold Enrichment	9.26	Cox4i1	Cytochrome c oxidase subunit 4 isoform 1, mitochondrial	1.02961	na	na
+/-	+	Ndufa1	NADH dehydrogenase [ubiquinone] 1 alpha subcomplex subunit 1	1.09628	3.053	13.0351
P value	6.24e-07	Ndufa2	NADH dehydrogenase [ubiquinone] 1 alpha subcomplex subunit 2	1.13045	1.883	1.57171
		Cox6b1	Cytochrome c oxidase subunit 6B1	1.26539	20.011	-4.49193
		Ndufb7	NADH dehydrogenase [ubiquinone] 1 beta subcomplex subunit 7	1.09537	17.219	31.9557
		Uqcr10	Cytochrome b-c1 complex subunit 9	1.22632	na	na
		Ndufa11	NADH dehydrogenase [ubiquinone] 1 alpha subcomplex subunit 11	1.2186	na	na
		Ndufs6	NADH dehydrogenase [ubiquinone] iron-sulfur protein 6, mitochondrial	1.027	2.592	3.37526
		Ndufa6	NADH dehydrogenase [ubiquinone] 1 alpha subcomplex subunit 6	1.027	na	na
		Atp5j2	ATP synthase subunit f, mitochondrial	1.05176	na	na
		Cox6a1	Cytochrome c oxidase subunit 6A1, mitochondrial	1.00349	na	na
		Uqcrh	Cytochrome b-c1 complex subunit 6, mitochondrial	1.03732	2.437	2.69696
C- Translation		Gene Symbol	Gene Name	LogFC RNA seq	Log FC RT-qPCR Ndr2-/- / WT	Log FC RT-qPCR Ndr1-/- / WT
Observed	14	Rpsa	40S ribosomal protein SA	1.15495	na	na
Expected	2.73	Rpl36	60S ribosomal protein L36	1.24411	na	na
Fold Enrichment	5.12	Rplp0	60S acidic ribosomal protein P0	1.14776	na	na
+/-	+	Rpl14	60S ribosomal protein L14	1.003	na	na
P value	0.000206	Rplp1	60S acidic ribosomal protein P1	1.3096	na	na
		Mrps16	28S ribosomal protein S16, mitochondrial	1.02377	na	na
		Rps11	40S ribosomal protein S11	1.01144	na	na
		Rps9	40S ribosomal protein S9	1.0242	na	na
		Rps21	40S ribosomal protein S21	1.01695	na	na
		Rpl26	60S ribosomal protein L26	1.16202	na	na
		Rps5	40S ribosomal protein S5	1.03235	na	na
		Rpl29	60S ribosomal protein L29	1.0349	na	na
		Rps14	40S ribosomal protein S14	1.41688	na	na
		Nhp2	H/ACA ribonucleoprotein complex subunit 2	1.04145	na	na
D- Response to stimulus		Gene Symbol	Gene Name	LogFC RNA seq	Log FC RT-qPCR Ndr2-/- / WT	Log FC RT-qPCR Ndr1-/- / WT
Observed	11	Igfbp2	Insulin-like growth factor-binding protein 2	1.48974	na	na
Expected	28.47	Atg101	Autophagy-related protein 101	1.0388	na	na
Fold Enrichment	0.39	Trf	Pro-thyrotropin-releasing hormone	1.14354	na	na
+/-	-	Cryaa	Alpha-crystallin A chain	1.64833	2.02619	na
P value	0.0161	Txn1	Thioredoxin	1.07325	na	na
		Gpx1	Glutathione peroxidase 1	1.25708	na	na
		Hddc3	Guanosine-3',5'-bis(diphosphate) 3'-pyrophosphohydrolase MESH1	1.27967	na	na
		Creb3	Cyclic AMP-responsive element-binding protein 3	1.02914	na	na
		Apoe	Apolipoprotein E	1.01258	na	na
		Ppap2c	Lipid phosphate phosphohydrolase 2	1.18813	na	na
		Cryab	Alpha-crystallin B chain	1.78029	na	na
E- Regulation of biological process		Gene Symbol	Gene Name	LogFC RNA seq	Log FC RT-qPCR Ndr2-/- / WT	Log FC RT-qPCR Ndr1-/- / WT
Observed	7	Igfbp2	Insulin-like growth factor-binding protein 2	1.48974	na	na
Expected	22.53	Trf	Pro-thyrotropin-releasing hormone	1.14354	na	na
Fold Enrichment	0.31	Fam195b	Protein FAM195B	1.01071	na	na
+/-	-	Txn1	Thioredoxin	1.07325	na	na
P value	0.016	Apoe	Apolipoprotein E	1.01258	na	na
		Ppap2c	Lipid phosphate phosphohydrolase 2	1.18813	na	na
		Serpina3n	Serine protease inhibitor A3N	1.46721	na	na
F- Signal transduction		Gene Symbol	Gene Name	LogFC RNA seq	Log FC RT-qPCR Ndr2-/- / WT	Log FC RT-qPCR Ndr1-/- / WT
Observed	7	Igfbp2	Insulin-like growth factor-binding protein 2	1.48974	na	na
Expected	23.22	Trf	Pro-thyrotropin-releasing hormone	1.14354	na	na
Fold Enrichment	0.3	Rhoc	Rho-related GTP-binding protein RhoC	1.02148	na	na
+/-	-	Fam195b	Protein FAM195B	1.01071	na	na
P value	0.00919	Optc	Opticin	1.97098	na	na
		Gngt2	Guanine nucleotide-binding protein G(I)/G(S)/G(O) subunit gamma-T2	1.24598	na	na
		Ppap2c	Lipid phosphate phosphohydrolase 2	1.18813	na	na
G- Neurological system process		Gene Symbol	Gene Name	LogFC RNA seq	Log FC RT-qPCR Ndr2-/- / WT	Log FC RT-qPCR Ndr1-/- / WT
Observed	3	Cryaa	Alpha-crystallin A chain	1.64833	2.026	na
Expected	15.07	Creb3	Cyclic AMP-responsive element-binding protein 3	1.02914	na	na
Fold Enrichment	< 0.2	Cryab	Alpha-crystallin B chain	1.78029	na	na
+/-	-
P value	0.0319
H- Developmental process		Gene Symbol	Gene Name	LogFC RNA seq	Log FC RT-qPCR Ndr2-/- / WT	Log FC RT-qPCR Ndr1-/- / WT
Observed	3	Creb3	Cyclic AMP-responsive element-binding protein 3	1.02914	na	na
Expected	17.25	Apoe	Apolipoprotein E	1.01258	na	na
Fold Enrichment	< 0.2	Rbp1	Retinol-binding protein 1	1.32089	na	na
+/-	-
P value	0.00444
Downregulated genes
I- Synapse organization	13.48	Gene Symbol	Gene Name	LogFC RNA seq	Log FC RT-qPCR Ndr2-/- / WT	Log FC RT-qPCR Ndr1-/- / WT
Observed		Kmt2a	Histone-lysine N-methyltransferase 2A	-1.59041	-2.43689	na
Expected		Unc13a	Protein unc-13 homolog A	-1.15496	na	na
Fold Enrichment		Shisa7	Protein shisa-7	-1.19255	-2.65928	na
+/-		Syngap1	Ras/Rap GTPase-activating protein SynGAP	-1.30446	na	na
P value		Egr1	Early growth response protein 1	-1.08141	-1.49	na
		Shank2	SH3 and multiple ankyrin repeat domains protein 2	-1.24096	-3.94789	6.32143
		Tnr	Tenascin-R	-1.19621	-1.13921	-1.66902
		Nlgn2	Neuroligin-2	-1.02785	-1.62798	6.504
		Nfasc	Neurofascin	-1.04918	-1.76729	na
		Pclo	Protein piccolo	-1.07398	-6.66667	-3.22881
		Sdk2	Protein sidekick-2	-1.0717	-2.00978	na
		Bsn	Protein bassoon	-1.34532	-1.8132	na
		Shank1	SH3 and multiple ankyrin repeat domains protein 1	-1.82984	-52.7403	2.53064
J- Regulation of synaptic plasticity	9.07	Gene Symbol	Gene Name	LogFC RNA seq	Log FC RT-qPCR Ndr2-/- / WT	Log FC RT-qPCR Ndr1-/- / WT
Observed		Kmt2a	Histone-lysine N-methyltransferase 2A	-1.59041	-2.43689	na
Expected		Unc13a	Protein unc-13 homolog A		na	na
Fold Enrichment		Shisa7	Protein shisa-7	-1.19255	-2.65928	na
+/-		Syngap1	Ras/Rap GTPase-activating protein SynGAP	-1.30446	na	na
P value		Egr1	Early growth response protein 1	-1.08141	-1.49	na
		Shank2	SH3 and multiple ankyrin repeat domains protein 2	-1.24096	-3.94789	6.32143
		Tnr	Tenascin-R	-1.19621	-1.13921	-1.66902
		Nlgn2	Neuroligin-2	-1.02785	-1.62798	6.504
		Nfasc	Neurofascin	-1.04918	-1.76729	na
		Pclo	Protein piccolo	-1.07398	-6.66667	-3.22881
		Sdk2	Protein sidekick-2	-1.0717	-2.00978	na
		Bsn	Protein bassoon	-1.34532	-1.8132	na
		Shank1	SH3 and multiple ankyrin repeat domains protein 1	-1.82984	-52.7403	2.53064
K- Histone modification and organization	4.92	Gene Symbol	Gene Name	LogFC RNA seq	Log FC RT-qPCR Ndr2-/- / WT	Log FC RT-qPCR Ndr1-/- / WT
Observed		Kmt2a	Histone-lysine N-methyltransferase 2A	-1.59041	-2.43689	na
Expected		Kmt2d	Histone-lysine N-methyltransferase 2D	-1.81043	na	na
Fold Enrichment		Setd1b	HISTONE-LYSINE N-METHYLTRANSFERASE SETD1B (PTHR22884:SF422)	-1.29885	na	na
+/-		Per2	Period circadian protein homolog 2	-1.06278	na	na
P value		Kdm6b	Lysine-specific demethylase 6B	-1.38281	na	na
		Bahcc1	BAH and coiled-coil domain-containing protein 1	-1.14752	na	na
		Chd5	Chromodomain-helicase-DNA-binding protein 5	-1.13164	na	na
		Rere	Arginine-glutamic acid dipeptide repeats protein	-1.25156	na	na
		Arid1a	AT-rich interactive domain-containing protein 1A	-1.13351	na	na
		Tnrc18	Trinucleotide repeat-containing gene 18 protein	-1.05428	na	na
		Pcgf2	Polycomb group RING finger protein 2	-1.17419	na	na
		Brd4	Bromodomain-containing protein 4	-1.14912	na	na
		Crebbp	CREB-binding protein	-1.04359	na	na
		Phf2	Lysine-specific demethylase PHF2	-1.10439	na	na
		Prdm9	Histone-lysine N-methyltransferase PRDM9	-1.23985	na	na
L- Nervous system development		Gene Symbol	Gene Name	LogFC RNA seq	Log FC RT-qPCR Ndr2-/- / WT	Log FC RT-qPCR Ndr1-/- / WT
Observed	31	Arid1a	AT-rich interactive domain-containing protein 1A;Arid1a;ortholog	-1.13351	na	na
Expected	10.58	Bsn	Protein bassoon;Bsn;ortholog	-1.34532	-1.62798	6.504
Fold Enrichment	2.93	Cacna1f	Voltage-dependent L-type calcium channel subunit alpha-1F;Cacna1f;ortholog	-1.01269	na	na
+/-	+	Celsr2	Cadherin EGF LAG seven-pass G-type receptor 2;Celsr2;ortholog	-1.04357	na	na
P value	0.000287	Celsr3	Cadherin EGF LAG seven-pass G-type receptor 3;Celsr3;ortholog	-1.29825	na	na
		Chd5	Chromodomain-helicase-DNA-binding protein 5;Chd5;ortholog	-1.13164	na	na
		Col2a1	Collagen alpha-1(II) chain;Col2a1;ortholog	-1.67376	na	na
		Dvl3	Segment polarity protein dishevelled homolog DVL-3;Dvl3;ortholog	-1.027	na	na
		Hipk2	Homeodomain-interacting protein kinase 2;Hipk2;ortholog	-1.00528	na	na
		Kdm6b	Lysine-specific demethylase 6B;Kdm6b;ortholog	-1.38281	-1.76729	na
		Mdga1	MAM domain-containing glycosylphosphatidylinositol anchor protein 1;Mdga1;ortholog	-1.31173	-6.67	-3.22881
		Nav1	Neuron navigator 1;Nav1;ortholog	-1.2638	-2.00978	na
		Ncor2	Nuclear receptor corepressor 2;Ncor2;ortholog	-1.21275	na	na
		Nfasc	Neurofascin;Nfasc;ortholog	-1.04918	na	na
		Nfix	Nuclear factor 1 X-type;Nfix;ortholog	-1.017	na	na
		Nlgn2	Neuroligin-2;Nlgn2;ortholog	-1.02785	na	na
		Ntng2	Netrin-G2;Ntng2;ortholog	-1.17346	-4	6.32143
		Pclo	Protein piccolo;Pclo;ortholog	-1.07398	na	na
		Per2	Period circadian protein homolog 2;Per2;ortholog	-1.06278	na	na
		Plxnb1	Plexin-B1;Plxnb1;ortholog	-1.08222	na	na
		Rere	Arginine-glutamic acid dipeptide repeats protein;Rere;ortholog	-1.25156	na	na
		Sdk2	Protein sidekick-2;Sdk2;ortholog	-1.0717	na	na
		Shank1	SH3 and multiple ankyrin repeat domains protein 1;Shank1;ortholog	-1.82984	na	na
		Shank2	SH3 and multiple ankyrin repeat domains protein 2;Shank2;ortholog	-1.24096	-1.8132	na
		Spen	Msx2-interacting protein;Spen;ortholog	-1.37563	-1.13921	na
		Srrm4	Serine/arginine repetitive matrix protein 4;Srrm4;ortholog	-1.32867	-52.7403	2.53064
		Syne1	Nesprin-1;Syne1;ortholog	-1.27997	na	na
		Syngap1	Ras/Rap GTPase-activating protein SynGAP;Syngap1;ortholog	-1.30446	na	na
		Tnr	Tenascin-R;Tnr;ortholog	-1.19621	na	na
		Unc13a	Protein unc-13 homolog B;Unc13b;ortholog	-1.15496	na	na
		Unc13a	Protein unc-13 homolog A;Unc13a;ortholog	1.16595	na	na
L- Muscle contraction		Gene Symbol	Gene Name	LogFC RNA seq	Log FC RT-qPCR Ndr2-/- / WT	Log FC RT-qPCR Ndr1-/- / WT
Count	11	Ndufs6	NADH dehydrogenase (ubiquinone) Fe-S protein 6(Ndufs6)	1.2186	2.592	3.37526
		Anxa1	annexin A1(Anxa1)	1.24317	na	na
Fold Enrichment	13,2	Anxa2	annexin A2(Anxa2)	2.21314	na	na
P-Value	1,1E-5	Actn2	actinin alpha 2(Actn2)	-1.09659	-1.14532	-2.26185
		Mybpc1	myosin binding protein C, slow-type(Mybpc1)	-1.85965	na	na
		Mybpc2	myosin binding protein C, fast-type(Mybpc2)	-1.14057	na	na
		Myh1	myosin, heavy polypeptide 1, skeletal muscle, adult(Myh1)	-2.3395	na	na
		Myh2	myosin, heavy polypeptide 2, skeletal muscle, adult(Myh2)	-1.72306	-1.31997	na
		Myh4	myosin, heavy polypeptide 4, skeletal muscle(Myh4)	-2.7733	-3.25136	na
		Myl1	myosin, light polypeptide 1(Myl1)	-1.74326	na	na
		Tpm2	tropomyosin 2, beta(Tpm2)	-1.34456	na	na

## Sheet: Table S6
Table S6. Top misregulated RNA seq genes
Upregulated
Gene Symbol	Gene Name	LogFC RNA seq	FC RT-qPCR Ndr2-/- / WT	FC RT-qPCR Ndr1-/- / WT
Cryge	Gamma-Crystallin E-related	5.56262	2.939	na
Krt5	Keratin 5	4.71722	-3.7921	na
Gsto1	Glutathione S-Transferase Omega 1	4.57205	na	na
Crygf	Gamma-Crystallin F-related	4.54125	2.43	-10.2557
Crybb3	Beta-Crystallin B3	3.0423	na	na
Crygd	Gamma-crystallin D	2.76037	19.336	na
S100a6	S100 Calcium Binding Protein A6	2.73435	1.496	na
Crybb1	Beta-crystallin b1	2.69581	5.45	2.6621
Crygc	Gamma-crystallin C	2.61345	1.241	-7.23681
Aqp5	Aquaporin 5	2.3464	4.21	na
Perp	PERP, TP53 Apoptosis Effector	2.29949	1.124	4.28217
Krt12	Keratin 12	2.29058	na	na
Gsta4	Glutathione S-Transferase Alpha 4	2.24588	na	na
Anxa2	Annexin A2	2.21314	na	na
Crygb	Gamma-crystallin B	2.1176	na	na
Aldh3a1	Aldehyde Dehydrogenase 3 Family Member A1	2.11185	na	na
Cryba1	Beta-crystallin a3	2.09387	na	na
Hba-a1	Hemoglobin Subunit Alpha 1	2.00561	na	na
Downregulated
Gene Symbol	Gene Name	LogFC RNA seq	FC RT-qPCR Ndr2-/- / WT	FC RT-qPCR Ndr1-/- / WT
Atp2a1	ATPase Sarcoplasmic/Endoplasmic Reticulum Ca2+ Transporting 1	-3.74911	-13.5726	na
Tcap	Titin-Cap	-2.82311	na	na
Myh4	Myosin Heavy Chain 4	-2.7733	-3.25136	na
Ckmt2	Creatine Kinase, Mitochondrial 2	-2.75163	na	na
Mb	Myoglobin	-2.50677	na	-3.67916
Myh1	Myosin Heavy Chain 1	-2.3395	na	na
Actc1	Actin, Alpha, Cardiac Muscle 1	-2.27575	na	na
Myh3	Myosin, Heavy Chain 3, Skeletal Muscle, Embryonic	-2.27393	na	na
Ckm	Creatine Kinase, M-Type	-2.27323	-4.2949	2.53064
Tnnt3	Troponin T3, Fast Skeletal Type	-2.24693	-9.3211	na
Acta1	Actin, Alpha 1, Skeletal Muscle	-1.94839	na	na
Tnnc2	Troponin C2, Fast Skeletal Type	-1.91533	na	na
Mybpc1	Myosin Binding Protein C, Slow Type	-1.85965	na	na
Shank1	SH3 And Multiple Ankyrin Repeat Domains 1	-1.82984	-52.7403	na
Mbd6	Methyl-CpG Binding Domain Protein 6	-1.81485	na	na
Kmt2d	Lysine Methyltransferase 2D	-1.81043	na	na
Myh15	Myosin, Heavy Chain 15	-1.80757	na	na
Myh2	Myosin Heavy Chain 2	-1.72306	-1.31997	na
Myl1	Myosin Light Chain 1	-1.74326	-2.43689	na
